# Supplementary material for: Nonequilibrium ion transport in a hybrid battery material
Source: Sci Adv. 2026 Jun 10;12(24):eaed1629. doi: 10.1126/sciadv.aed1629 (PMC13251832; doi:10.1126/sciadv.aed1629)
Supplement: Supplementary file 2 — Data S1 to S3 [file sciadv.aed1629_data_s1_to_s3.zip]

Archive with 3 entries (3 files):
- aed1629_data_s1.xlsx
- aed1629_data_s2.xlsx
- aed1629_data_s3.xlsx
