# Supplementary material for: Nonequilibrium ion transport in a hybrid battery material
Source: Sci Adv. 2026 Jun 10;12(24):eaed1629. doi: 10.1126/sciadv.aed1629 (PMC13251832; doi:10.1126/sciadv.aed1629)
Supplement: Supplementary file 2 — Data S1 to S3 [file sciadv.aed1629_data_s1_to_s3.zip › aed1629_data_s1.xlsx]

## Sheet: AppEtables1
Phase fraction, lattice parameters, and unit cell volume for the pristine phase modelled by Pawley refinement in P21/n. Patterns were refined from state of charge 0 to 1.84 with lattice parameters fixed for x<1.32 after-which phase fraction, Phi_M<0.10. On discharging, patterns were refined in reverse order with lattice parameters fixed for 0.95<x<1.79.
state of charge, x	Phi_M	a (Å)	b (Å)	c (Å)	beta (º)	V (Å^3)
0	1.00(3)	10.093(3)	7.307(2)	6.973(2)	89.82212(4)	514.2(3)\\
0	1.00(3)	10.094(3)	7.309(2)	6.971(2)	89.82210(4)	514.3(3)\\
0	1.00(3)	10.095(3)	7.309(2)	6.973(2)	89.82213(4)	514.5(3)\\
0.04	1.00(3)	10.094(3)	7.308(2)	6.973(2)	89.82213(4)	514.3(3)\\
0.09	0.99(3)	10.096(3)	7.308(2)	6.974(2)	89.82215(4)	514.5(3)\\
0.14	0.97(2)	10.097(3)	7.309(2)	6.973(2)	89.82214(3)	514.6(3)\\
0.19	0.95(3)	10.098(3)	7.311(2)	6.973(2)	89.82214(4)	514.7(3)\\
0.24	0.93(3)	10.099(3)	7.311(3)	6.974(3)	89.82217(4)	514.9(3)\\
0.29	0.89(3)	10.099(4)	7.313(3)	6.973(3)	89.82215(4)	514.9(3)\\
0.35	0.85(2)	10.100(3)	7.312(2)	6.974(2)	89.82218(4)	515.1(3)\\
0.4	0.81(3)	10.102(4)	7.311(3)	6.976(3)	89.82221(5)	515.2(3)\\
0.45	0.76(2)	10.103(4)	7.314(3)	6.974(3)	89.82219(5)	515.3(4)\\
0.5	0.72(2)	10.105(4)	7.313(3)	6.976(3)	89.82221(5)	515.5(4)\\
0.55	0.67(2)	10.103(5)	7.316(4)	6.975(4)	89.82222(6)	515.6(4)\\
0.6	0.61(2)	10.105(5)	7.315(4)	6.977(4)	89.82225(6)	515.7(5)\\
0.65	0.55(2)	10.106(5)	7.316(4)	6.977(4)	89.82226(7)	515.9(5)\\
0.7	0.495(18)	10.108(6)	7.317(4)	6.978(4)	89.82228(7)	516.1(5)\\
0.75	0.439(18)	10.107(7)	7.316(5)	6.978(5)	89.82228(8)	516.0(6)\\
0.8	0.380(18)	10.108(8)	7.318(6)	6.975(6)	89.82223(10)	516.0(7)\\
0.86	0.313(16)	10.107(9)	7.321(7)	6.975(7)	89.82224(11)	516.0(8)\\
0.91	0.260(15)	10.111(1)	7.324(8)	6.972(8)	89.82221(13)	516.3(1.0)\\
0.96	0.207(15)	10.110(12)	7.321(10)	6.972(10)	89.82219(16)	516.0(1.2)\\
1.01	0.163(12)	10.111(13)	7.323(11)	6.967(11)	89.82212(18)	515.9(1.3)\\
1.06	0.127(12)	10.116(16)	7.321(14)	6.968(14)	89.8221(2)	516.0(1.6)\\
1.11	0.121(12)	10.109(18)	7.333(15)	6.959(15)	89.8220(2)	515.9(1.8)\\
1.16	0.109(12)	10.114(18)	7.323(16)	6.961(16)	89.8220(3)	515.6(1.9)\\
1.21	0.109(13)	10.114(18)	7.337(16)	6.949(16)	89.8218(2)	515.6(1.8)\\
1.26	0.104(13)	10.11(2)	7.327(17)	6.959(17)	89.82198(2)	516(2)\\
1.32	0.105(13)\\
1.37	0.099(13)\\
1.42	0.088(13)\\
1.47	0.089(13)\\
1.52	0.081(14)\\
1.57	0.085(13)\\
1.62	0.066(14)\\
1.67	0.075(15)\\
1.72	0.074(15)\\
1.74	0.071(15)\\
1.77	0.068(15)\\
1.78	0.076(16)\\
1.8	0.061(16)\\
1.81	0.065(16)\\
1.82	0.052(16)\\
1.83	0.054(16)\\
1.84	0.041(17)\\
1.84	0.032(17)\\
1.84	0.026(15)\\\hline
1.79	0.03(3)\\
1.74	0.02(3)\\
1.69	0.02(3)\\
1.63	0.02(3)\\
1.58	0.03(3)\\
1.53	0.04(3)\\
1.48	0.06(3)\\
1.42	0.06(3)\\
1.37	0.06(3)\\
1.32	0.08(3)\\
1.27	0.07(3)\\
1.21	0.08(3)\\
1.16	0.10(3)\\
1.11	0.12(2)\\
1.06	0.09(3)\\
1	0.10(3)\\
0.95	0.11(3)\\
0.9	0.125(2)	10.21(6)	7.33(2)	7.05(2)	89.8237(5)	528(4)\\
0.84	0.126(19)	10.18(7)	7.35(2)	7.07(2)	89.8242(6)	529(4)\\
0.79	0.16(2)	10.21(5)	7.338(17)	7.052(17)	89.8238(4)	528(3)\\
0.74	0.21(2)	10.19(4)	7.335(14)	7.050(14)	89.8238(3)	527(3)\\
0.69	0.27(2)	10.19(3)	7.32(2)	7.05(2)	89.8237(3)	526(3)\\
0.63	0.343(2)	10.19(2)	7.326(8)	7.040(8)	89.8235(2)	525.4(1.5)\\
0.58	0.41(2)	10.18(2)	7.324(7)	7.038(7)	89.82347(17)	524.9(1.2)\\
0.53	0.49(2)	10.187(17)	7.325(13)	7.026(13)	89.8232(2)	524.3(1.6)\\
