# Supplementary material for: Nonequilibrium ion transport in a hybrid battery material
Source: Sci Adv. 2026 Jun 10;12(24):eaed1629. doi: 10.1126/sciadv.aed1629 (PMC13251832; doi:10.1126/sciadv.aed1629)
Supplement: Supplementary file 2 — Data S1 to S3 [file sciadv.aed1629_data_s1_to_s3.zip › aed1629_data_s2.xlsx]

## Sheet: AppEtables2
Phase fraction, lattice parameters, and unit cell volume for the intermediate phase modelled by Pawley refinement in Fm-3m. V_C is quoted as half the unit cell volume of the cubic unit cell, for consistency with the other two phases. Patterns were refined from state of charge 0 to 1.84 with lattice parameters fixed from x>1.81 afterwhich phase fraction, Phi_C<0.10. On charging, patterns were refi…
state of charge, x	Phi_C	a (Å)	V_C (Å^3)
0	0.004(12)
0	0.004(12)
0	0.001(12)
0.04	0.004(12)
0.09	0.011(12)
0.14	0.027(11)
0.19	0.053(12)
0.24	0.074(13)
0.29	0.111(13)	10.477(7)	575.0(6)
0.35	0.149(12)	10.474(4)	574.6(4)
0.4	0.188(13)	10.473(4)	574.3(4)
0.45	0.237(15)	10.473(3)	574.3(3)
0.5	0.276(15)	10.472(3)	574.3(3)
0.55	0.333(16)	10.471(2)	574.0(2)
0.6	0.388(17)	10.472(2)	574.17(19)
0.65	0.446(17)	10.4711(18)	574.04(17)
0.7	0.505(17)	10.4705(15)	573.95(14)
0.75	0.561(19)	10.4698(14)	573.84(13)
0.8	0.62(2)	10.4717(13)	574.14(12)
0.86	0.69(2)	10.4725(11)	574.27(11)
0.91	0.74(2)	10.4724(10)	574.26(10)
0.96	0.79(2)	10.4721(10)	574.21(9)
1.01	0.78(2)	10.4725(9)	574.27(9)
1.06	0.81(2)	10.4703(9)	573.92(8)
1.11	0.82(2)	10.4691(9)	573.72(8)
1.16	0.82(2)	10.4664(9)	573.27(8)
1.21	0.80(2)	10.4638(9)	572.84(9)
1.26	0.79(2)	10.4613(10)	572.43(9)
1.32	0.75(2)	10.4586(10)	571.99(10)
1.37	0.74(2)	10.4583(11)	571.94(10)
1.42	0.74(2)	10.4563(11)	571.62(10)
1.47	0.71(2)	10.4556(12)	571.49(11)
1.52	0.65(2)	10.4532(12)	571.10(12)
1.57	0.62(2)	10.4531(13)	571.09(12)
1.62	0.582(19)	10.4516(14)	570.84(13)
1.67	0.56(2)	10.4491(15)	570.44(14)
1.72	0.460(18)	10.4462(18)	569.97(17)
1.74	0.359(16)	10.440(2)	568.9(2)
1.77	0.280(16)	10.433(3)	567.9(3)
1.78	0.188(15)	10.426(4)	566.7(4)
1.8	0.118(14)	10.433(4)	567.8(4)
1.81	0.067(13)
1.82	0.038(13)
1.83	0.026(13)
1.84	0.020(14)
1.84	0.020(14)
1.84	0.019(13)
1.79	0.030(10)
1.74	0.036(10)
1.69	0.052(11)
1.63	0.080(11)
1.58	0.107(11)	10.472(4)	574.1(4)
1.53	0.139(12)	10.469(3)	573.6(3)
1.48	0.177(13)	10.469(3)	573.6(3)
1.42	0.207(14)	10.469(2)	573.7(2)
1.37	0.237(15)	10.471(2)	574.1(2)
1.32	0.278(15)	10.4708(18)	574.00(17)
1.27	0.312(16)	10.4734(16)	574.43(15)
1.21	0.359(17)	10.4752(14)	574.72(15)
1.16	0.409(19)	10.4768(13)	574.98(12)
1.11	0.457(18)	10.4764(11)	574.92(11)
1.06	0.55(2)	10.4748(10)	574.65(10)
1	0.62(3)	10.4745(10)	574.61(9)
0.95	0.70(3)	10.4747(8)	574.64(9)
0.9	0.79(2)	10.4742(6)	574.55(5)
0.84	0.81(2)	10.4781(6)	575.19(5)
0.79	0.79(2)	10.4797(6)	575.46(5)
0.74	0.75(2)	10.4785(6)	575.27(6)
0.69	0.69(2)	10.4770(6)	575.02(6)
0.63	0.618(18)	10.4753(7)	574.74(7)
0.58	0.543(16)	10.4726(8)	574.29(7)
0.53	0.457(15)	10.4704(9)	573.93(9)
