# Supplementary material for: Nonequilibrium ion transport in a hybrid battery material
Source: Sci Adv. 2026 Jun 10;12(24):eaed1629. doi: 10.1126/sciadv.aed1629 (PMC13251832; doi:10.1126/sciadv.aed1629)
Supplement: Supplementary file 2 — Data S1 to S3 [file sciadv.aed1629_data_s1_to_s3.zip › aed1629_data_s3.xlsx]

## Sheet: AppEtables3
Phase fraction, lattice parameters, and unit cell volume for the charged phase modelled by Pawley refinement in I4/mmm. The phase first appeared on charging at charge state, x=1.01. Lattice parameters were refined until Phi_T dropped below 0.10 on discharging at state of charge, x=0.90.
state of charge, x	Phi_T	a (Å)	c (Å)	V (Å^3)
1.01	0.053(8)
1.06	0.060(8)
1.11	0.061(8)
1.16	0.070(8)
1.21	0.088(9)	7.312(5)	10.18(5)	544(3)
1.26	0.111(9)	7.314(4)	10.19(4)	545(2)
1.32	0.140(10)	7.314(4)	10.19(3)	545.1(1.7)
1.37	0.159(10)	7.317(3)	10.19(3)	545.5(1.5)
1.42	0.174(10)	7.313(3)	10.17(3)	543.8(1.4)
1.47	0.197(11)	7.317(3)	10.17(2)	544.6(1.2)
1.52	0.271(12)	7.3109(19)	10.175(17)	543.8(9)
1.57	0.297(12)	7.3096(17)	10.181(15)	544.0(8)
1.62	0.352(13)	7.3038(15)	10.155(13)	541.7(7)
1.67	0.363(14)	7.3033(15)	10.174(14)	542.7(7)
1.72	0.466(16)	7.2941(12)	10.158(11)	540.4(6)
1.74	0.569(17)	7.2863(10)	10.158(9)	539.3(5)
1.77	0.652(19)	7.2833(9)	10.148(8)	538.3(5)
1.78	0.74(2)	7.2808(8)	10.151(8)	538.1(4)
1.8	0.82(2)	7.2780(7)	10.140(7)	537.1(4)
1.81	0.87(2)	7.2748(7)	10.142(7)	536.8(4)
1.82	0.91(2)	7.2725(7)	10.138(6)6	536.2(3)
1.83	0.92(2)	7.2703(6)	10.141(6)	536.0(3)
1.84	0.94(3)	7.2683(7)	10.136(6)	535.5(3)
1.84	0.95(3)	7.2656(7)	10.128(6)	534.6(3)
1.84	0.95(3)	7.2647(6)	10.128(6)	534.5(3)
1.79	0.94(4)	7.2659(6)	10.122(6)	534.4(3)
1.74	0.94(4)	7.2693(6)	10.122(6)	534.9(3)
1.69	0.93(4)	7.2734(6)	10.128(6)	535.8(3)
1.63	0.90(4)	7.2782(7)	10.122(6)	536.2(3)
1.58	0.86(4)	7.2824(7)	10.130(6)	537.2(3)
1.53	0.82(3)	7.2858(7)	10.123(6)	537.4(3)
1.48	0.77(3)	7.2903(8)	10.128(7)	538.3(4)
1.42	0.73(3)	7.2934(8)	10.128(7)	538.8(4)
1.37	0.71(3)	7.2975(9)	10.136(7)	539.8(4)
1.32	0.64(3)	7.3017(9)	10.134(8)	540.3(4)
1.27	0.62(2)	7.3063(9)	10.130(8)	540.8(4)
1.21	0.57(2)	7.3116(10)	10.140(9)	542.1(5)
1.16	0.49(2)	7.3193(12)	10.135(10)	543.0(6)
1.11	0.415(16)	7.3292(14)	10.139(11)	544.6(6)
1.06	0.357(17)	7.3364(17)	10.152(13)	546.4(7)
1	0.282(17)	7.348(2)	10.168(16)	549.0(9)
0.95	0.193(16)	7.356(4)	10.15(2)	549.1(1.2)
0.9	0.081(10)
0.84	0.064(9)
0.79	0.047(9)
0.74	0.046(9)
0.69	0.046(9)
0.63	0.039(9)
0.58	0.043(9)
0.53	0.054(9)
